# Supplementary material for: Cell Cycle-Dependence of Autophagic Activity and Inhibition of Autophagosome Formation at M Phase in Tobacco BY-2 Cells
Source: Int J Mol Sci. 2020 Dec 1;21(23):9166. doi: 10.3390/ijms21239166 (PMC7730373; doi:10.3390/ijms21239166)
Supplement: Supplementary file 1 [file ijms-21-09166-s001.zip]

Archive with 3 entries (2 files):
- ijms-1018172 supplementary done/
- ijms-1018172 supplementary done/ijms--supplementary.pdf
- ijms-1018172 supplementary done/Supplementary Movie 1.avi
